# Supplementary material for: Correction: Identification of Hybrids in Potamogeton: Incongruence between Plastid and ITS Regions Solved by a Novel Barcoding Marker PHYB
Source: PLoS One. 2022 Dec 30;17(12):e0280043. doi: 10.1371/journal.pone.0280043 (PMC9803155; doi:10.1371/journal.pone.0280043)
Supplement: S1 File — (XLSX) [file pone.0280043.s001.xlsx]

## Sheet: Sheet1
Taxon	GenBank Accession number PHYB	pone.0166177 Table 1 ID number	pone.0166177 Table 1 Locality	j.aquabot.2016.11.009 Table S8 ID number	j.aquabot.2016.11.009 Table S8 Locality, Longitude and Latitude
Potamogeton wrightii	KX059516	P. wrightii2	Chengjiang, Yunnan 102° 54'N, 25° 26'E	P. wrightii1	Tengchong,Yunnan 98°27′21.1″, 25°0′51.9″
Potamogeton wrightii	KX059517	P. wrightii2	Chengjiang, Yunnan 102° 54'N, 25° 26'E	P. wrightii2	Nanjian,Yunnan 100°31′11.1″, 25°3′45.8″
Potamogeton pusillus	KX059513	P. pusillus1	Lasa, Xizang 91° 4'N, 29° 39'E	P. pusillus1	Baoshan,Yunnan 99°12′40.4″, 25°14′21.7″
Potamogeton pusillus	KX059514	P. pusillus1	Lasa, Xizang 91° 4'N, 29° 39'E	P. pusillus2	Xiangyun,Yunnan 100°36′45.9″, 25°26′35.8″
Potamogeton oxyphyllus	KX059504	P. oxyphyllus2	Tengchong,Yunnan 98° 33'N, 25° 7'E	P. oxyphyllus1	Tengchong,Yunnan 98°34′23.4″, 25°12′56.4″
Potamogeton oxyphyllus	KX059505	P. oxyphyllus2	Tengchong,Yunnan 98° 33'N, 25° 7'E	P. oxyphyllus2	Tengchong,Yunnan 98°34′23.4″, 25°12′56.4″
Potamogeton octandrus	KX059501	P. octandrus1	Baoshan,Yunnan 99° 12'N 25° 14'E	P. octandrus1	Ninglang,Yunnan 100°46′23.6″, 27°40′55.1″
Potamogeton octandrus	KX059502	P. octandrus1	Baoshan,Yunnan 99° 12'N 25° 14'E	P. octandrus2	Tengchong,Yunnan 98°33′32.1″, 25°7′32.8″
Potamogeton lucens	KX059490	P. lucens2	Dali,Yunnan 100° 11' N, 25° 43'E	P. lucens1	Heqing,Yunnan 100°10.584′, 26°37.06′
Potamogeton lucens	KX059491	P. lucens2	Dali,Yunnan 100° 11' N, 25° 43'E	P. lucens2	Chengjiang,Yunnan 102°59′28.1″, 24°51′38.3″
Potamogeton gramineus	KX059487	P. gramineus1	Hongyuan,Sichuan 102° 21'N, 32° 6'E	P. gramineus 1	Hongyuan,Sichuan 102°21′51.28″, 32°26′49.3″
Potamogeton gramineus	KX059488	P. gramineus1/P. gramineus2	Hongyuan,Sichuan 102° 21'N, 32° 6'E/ Luhuo, Sichuan 100° 13'N, 31° 37'E	P. gramineus 2	Hongyuan,Sichuan 102°30′55.5″, 32°46′43.6″
Potamogeton gramineus	KX059489	P. gramineus2	Luhuo, Sichuan 100° 13'N, 31° 37'E	P. gramineus 3	Luhuo,Sichuan 100°13′22.6″, 31°37′30.7″
Potamogeton distinctus	KX059484	P. distinctus1	Chayu, Xizang 97° 21'N, 28° 37'E	P. distinctus1	Nanjian,Yunnan 100°31′11.1″, 25°3′45.8″
Potamogeton distinctus	KX059485	P. distinctus1/P. distinctus2	Chayu, Xizang 97° 21'N, 28° 37'E/Tengchong,Yunnan 98° 40'N, 25° 37'E	P. distinctus2	Chayu,Xizang 97°21′26.6″, 28°37′21″
Potamogeton distinctus	KX059486	P. distinctus2	Tengchong,Yunnan 98° 40'N, 25° 37'E	P. distinctus3	Mianning,Sichuan 102°10′36″, 28°32′13.3″
Potamogeton compressus	KX059477	P. compressus2	Shangguan, Yunnan 100° 5'N, 25° 56'E	P. compressus1	Dali,Yunnan 99°57′19.9″, 26°8′3.4″
Potamogeton compressus	KX059478	P. compressus2	Shangguan, Yunnan 100° 5'N, 25° 56'E	P. compressus2	Tengchong,Yunnan 98°33′32.1″, 25°7′32.8″
Stuckenia pectinata	KX059506	S. pectinata2	Chuxiong, Yunnan 101° 30'N, 25° 5'E	P. pectinatus1	Xiongchu,Yunnan 101°30′28.3″, 25°5′13.5″
Stuckenia pectinata	KX059507	S. pectinata2	Chuxiong, Yunnan 101° 30'N, 25° 5'E	P. pectinatus2	Kunming,Yunnan 102°42′44.7″, 25°4′24.7″
